# Supplementary material for: Highly Specialized Carbohydrate Metabolism Capability in Bifidobacterium Strains Associated with Intestinal Barrier Maturation in Early Preterm Infants
Source: mBio. 2022 Jun 13;13(3):e01299-22. doi: 10.1128/mbio.01299-22 (PMC9239261; doi:10.1128/mbio.01299-22)
Supplement: TABLE S1 [file mbio.01299-22-s0007.xlsx]

## Sheet: Table S1
Table S1. Clinical metadata of the 113 early preterm infant subjects used in this study.

## Sheet: S1.meta
	Intestinal Permeability		nutrient intake							subject information
Subject	IP	IP category	dayStartMOM	numDayMBMFeedBeforeDosing	doseMBM	numDayDBMFeed	doseDBM	numDayFormula	doseFormula	BW	Gestational Age	Postmenstrual Age	Sex	race	Delivery route	PPROM	pre-eclampisa	antsteroids	maternal abx	Apgar minute1	Apgar minute5
1_JAV	0.171609	high	3	5	106	0	0	0	0	940	27.4286	27.5714	Male	AA	SVD	1	0	1	1	7	8
1_SZV	0.0804516	high	4	6	82	0	0	0	0	1030	27.1429	27.7143	Male	AA	CS	1	0	1	1	8	9
2_BWE	0.0137087	low	4	4	276	0	0	0	0	1890	32.7143	33.1429	Male	other	SVD	0	0	1	1	9	9
2_MZC	0.0961971	high	2	7	153	0	0	0	0	850	27.4286	27.5714	Male	AA	CS	1	0	1	1	8	9
3_BMN	0.0891563	high	No	0	0	0	0	6	343	1520	30.4286	30.8571	Male	white	CS	0	0	1	1	7	8
3_GSY	0.0837988	high	8	1	10	0	0	0	0	780	25.1429	25.4286	Male	white	SVD	0	0	1	1	8	8
4_ZDY	0.0796354	high	3	4	67	0	0	0	0	1040	29.8571	30.2857	Female	AA	CS	0	0	0	1	3	6
4_GYQ	0.39448	high	12	0	0	0	0	0	0	760	26.8571	27.1429	Male	white	CS	0	1	1	0	3	3
5_XBW	0.0116985	low	3	6	181	0	0	0	0	910	25.1429	25.5714	Female	AA	CS	0	0	1	0	8	9
5_RPJ	0.0253965	low	4	5	207	0	0	1	5	1370	32.7143	33	Male	AA	CS	0	1	0	0	5	7
6_KID	0.00960348	low	2	6	232	0	0	0	0	1755	31	31.2857	Female	AA	SVD	1	0	0	1	7	8
6_NQT	0.0158095	low	1	7	177	0	0	1	9	1600	31	31.1429	Female	white	CS	1	0	1	1	4	9
7_CCM	0.0330059	low	2	5	199	0	0	0	0	1530	32.2857	32.4286	Female	AA	CS	0	1	1	1	8	8
7_SPU	0.160115	high	4	2	28	0	0	1	9	1830	31	31.1429	Male	white	CS	1	0	1	1	9	9
8_XLH	0.0676309	high	5	2	410	0	0	0	0	1660	31.1429	31.4286	Male	AA	CS	0	1	1	0	9	9
9_LZA	0.047585	low	1	7	409	0	0	0	0	1820	31.7143	31.7143	Male	white	SVD	1	0	0	1	8	9
10_NML	0.109663	high	1	7	227	0	0	0	0	840	25.7143	25.8571	Male	AA	SVD	1	0	1	1	4	7
11_YAT	0.0522927	high	3	1	19	0	0	5	285	1600	32.8571	33.1429	Female	white	CS	0	0	1	0	9	9
12_FEA	0.0096099	low	4	9	1007	0	0	0	0	1550	32	32.5714	Female	white	CS	1	0	1	1	8	8
13_CNR	0.226655	high	No	0	0	0	0	5	40	810	25.1429	25.5714	Male	white	CS	0	0	1	1	1	2
14_VRW	0.00479318	low	3	7	690	0	0	0	0	1930	31.4286	31.8571	Female	Asian	CS	1	0	1	1	9	9
16_NNZ	0.179788	high	6	2	57	0	0	5	41	930	28.1429	28.2857	Female	AA	SVD	0	0	1	0	4	7
17_HQC	0.230114	high	No	0	0	0	0	7	393	1520	30.7143	31	Female	white	CS	1	0	1	1	5	7
18_HKP	0.0182657	low	4	3	132	0	0	0	0	1700	31.4286	31.7143	Male	AA	SVD	1	0	1	1	7	9
19_XWY	0.168595	high	11	1	52	0	0	2	457	1575	30.2857	30.7143	Female	AA	SVD	0	0	1	1	9	9
20_OMX	0.0205184	low	2	7	505	0	0	1	78	1190	30.1429	30.2857	Male	AA	SVD	0	0	1	1	8	9
21_JAK	0.042101	low	7	4	422	0	0	4	119	1550	31.1429	31.7143	Male	Asian	CS	0	0	1	1	9	9
22_RRX	0.0331171	low	9	3	405	0	0	4	335	1900	31.1429	31.7143	Female	Asian	CS	0	0	1	1	7	8
23_PDY	0.0697446	high	No	0	0	0	0	7	136	1166	30	30.2857	Female	AA	CS	0	1	1	0	1	5
24_FBH	0.17668	high	6	3	18	0	0	0	0	860	27.4286	27.7143	Female	AA	CS	0	1	1	0	2	5
25_XIO	0.0244484	low	5	1	77	0	0	7	522	2475	32.8571	33.1429	Male	white	SVD	0	0	0	1	7	9
26_YCT	0.0697315	high	3	8	93	0	0	0	0	690	26.8571	27.1429	Female	AA	CS	0	1	0	0	7	9
27_SNK	0.187933	high	12	1	8	0	0	0	0	940	26.7143	27.2857	Male	white	CS	0	1	1	0	4	4
28_CDV	0.0142839	low	2	8	328	0	0	0	0	1325	32	32.1429	Female	AA	CS	0	0	1	0	8	8
29_BTQ	0.0245021	low	2	7	193	0	0	0	0	1170	32	32.1429	Female	AA	CS	0	0	1	0	8	9
30_DGX	0.231163	high	6	2	10	0	0	0	0	1755	31.1429	31.2857	Male	white	CS	0	0	1	1	8	9
31_LLD	0.0968966	high	6	3	24	0	0	0	0	800	31.1429	31.2857	Male	white	CS	0	0	1	1	8	9
32_YFE	0.0754882	high	3	5	247	0	0	0	0	1425	29.5714	29.7143	Female	AA	CS	1	0	1	1	2	6
33_LAB	0.0615891	high	3	5	331	0	0	0	0	1170	30	30.1429	Male	AA	CS	0	0	1	1	9	9
34_AMD	0.0608473	high	3	4	235	0	0	0	0	1140	30	30.1429	Male	AA	CS	0	0	1	1	5	9
35_CVB	0.176565	high	0	0	0	0	0	9	992	1830	31.4286	31.7143	Female	AA	SVD	0	0	1	0	8	9
36_TQV	0.0163393	low	2	7	322.38	0	0	0	0	1390	31.5714	32	Female	AA	CS	0	1	0	0	9	9
37_BFN	0.11771	high	2	7	225.4	0	0	7	294.63	1790	32	32.1429	Male	White	CS	0	0	1	0	9	9
38_WAX	0.0835515	high	2	7	217.58	0	0	7	328.82	1650	32	32.1429	Female	White	CS	0	0	1	0	8	9
39_LCA	0.0585749	high	2	5	81.73	0	0	0	0	1025	28.4286	28.8571	Female	White	SVD	0	0	1	1	5	8
40_PJU	0.0294614	low	2	6	197.79	2	15.92	0	0	1250	29.4286	29.4286	Female	AA	SVD	0	0	1	0	4	4
41_FTL	0.00957463	low	1	6	240.86	0	0	0	0	2250	32.8571	33	Female	White	CS	1	0	1	1	8	9
42_JTE	0.00152049	low	3	5	344.65	0	0	0	0	1445	30	30.1429	Female	Hispanic	SVD	0	0	1	1	9	9
43_WHN	0.130879	high	5	3	23.37	0	0	0	0	660	25.4286	25.7143	Female	AA	CS	0	1	1	1	1	3
44_YQO	0.0255039	low	3	6	523.45	0	0	0	0	1790	31.7143	32	Female	AA	SVD	0	0	1	1	4	6
45_MQO	0.0151087	low	4	3	197.45	0	0	3	52.37	1765	31.5714	31.5714	Male	White	CS	0	0	1	0	7	9
46_UXF	0.0165711	low	4	3	103.11	0	0	3	26.4	1355	31.5714	31.5714	Male	White	CS	0	0	1	0	7	8
47_ZIK	0.0494715	low	2	5	57.83	0	0	0	0	1100	28	28	Male	AA	CS	0	0	1	1	4	9
48_DDF	0.0488372	low	3	4	16.96	0	0	0	0	910	25.2857	25.4286	Male	AA	CS	1	0	1	1	2	5
49_ZMW	0.0119712	low	3	5	190.83	0	0	0	0	1540	30.1429	30.2857	Male	AA	CS	0	0	1	0	2	8
50_ZBN	0.0614749	high	2	8	695.06	0	0	0	0	1940	31.2857	31.8571	Female	White	CS	1	0	1	0	4	7
51_NWF	0.0105457	low	3	7	237.78	2	13.85	0	0	1290	32.4286	32.8571	Female	AA	CS	0	1	1	0	5	9
52_RYV	0.00813953	low	5	4	401.19	0	0	4	182.9	1850	32.2857	32.8571	Female	White	CS	0	0	1	0	8	8
53_GOY	0.0618252	high	1	6	101.55	0	0	0	0	1130	27	27.1429	Female	AA	SVD	0	0	1	1	7	9
54_WOS	0.00738672	low	3	4	106.15	0	0	0	0	1240	29.1429	29.2857	Male	White	SVD	0	0	1	1	2	6
55_WPM	0.0178517	low	3	4	84.74	1	12.93	0	0	1320	29	29.1429	Female	Asian	SVD	1	0	1	1	6	6
56_VWW	0.106328	high	4	5	74.45	0	0	0	0	1230	32.5714	32.7143	Male	AA	CS	0	1	1	0	8	9
57_XUO	0.0233523	low	3	5	86.64	0	0	0	0	1030	31.4286	31.4286	Male	AA	CS	0	1	1	0	6	7
58_NVQ	0.277928	high	2	6	32.12	0	0	0	0	790	27.7143	28	Female	White	CS	0	1	1	0	1	5
59_NED	0.162266	high	3	6	218.55	0	0	1	2.53	920	26.4286	26.8571	Male	AA	SVD	1	0	1	1	3	7
60_KPR	0.107485	high	No	0	0	0	0	5	121.29	1835	31.2857	31.4286	Female	AA	CS	0	0	1	0	4	8
61_RJJ	0.0288652	low	3	5	68.22	0	0	5	319.39	1850	31.8571	32	Male	White	CS	0	0	1	1	8	9
62_PTS	0.00669636	low	3	5	210.88	0	0	6	214.06	1780	31.8571	32	Female	White	CS	0	0	1	1	8	9
63_BNH	0.00897436	low	4	5	205.05	0	0	0	0	2230	32.5714	33.1429	Male	AA	SVD	0	0	1	0	7	6
64_WOQ	0.0206977	low	2	7	166.47	0	0	0	0	1835	32	32.4286	Male	AA	SVD	0	0	1	0	3	9
65_FPH	0.00779087	low	2	5	94.07	3	23.19	0	0	1085	27.1429	27.2857	Male	AA	SVD	0	0	1	0	8	8
66_LWK	0.0512758	high	2	8	103.8	0	0	0	0	1290	29.8571	30	Female	AA	CS	0	0	1	1	1	8
67_LNG	0.00946257	low	2	8	364.28	0	0	0	0	1440	31.5714	32	Male	AA	CS	0	1	1	0	7	8
68_OJZ	0.0373724	low	3	6	169.65	0	0	0	0	940	26.4286	26.5714	Female	AA	CS	0	0	1	1	6	7
69_CEO	0.0203021	low	3	5	122.4	4	52.33	0	0	980	27.5714	27.7143	Male	AA	SVD	1	0	1	1	8	9
70_JXS	0.00435847	low	3	4	53.23	0	0	0	0	1240	30.1429	30.1429	Female	AA	SVD	1	0	1	1	9	9
71_LZX	0.0373366	low	2	6	151.98	2	54.49	0	0	1420	28.2857	28.4286	Male	AA	CS	1	0	1	1	5	8
72_HGS	0.0605669	high	3	4	81.08	0	0	0	0	1075	24.8571	25.2857	Male	AA	CS	1	0	1	1	5	8
73_PJE	0.0190942	low	4	6	561.65	0	0	2	23.31	1380	31.1429	31.5714	Female	AA	SVD	1	0	1	0	7	9
74_NTO	0.0166284	low	2	7	446.45	0	0	1	17.31	1020	29.2857	29.4286	Female	AA	CS	0	1	1	0	3	8
75_EPF	0.0168637	low	2	7	92.69	1	33.86	0	0	970	29.8571	30	Female	Hispanic	CS	0	1	1	0	4	9
76_ENC	0.196381	high	3	5	107.91	0	0	5	332.74	1030	31.1429	31.2857	Male	AA	CS	0	1	1	0	2	8
77_SNW	NA	NA	No	0	0	5	60.67	0	0	1225	29	29.1429	Female	White	CS	1	0	1	1	7	9
78_KNR	NA	NA	2	7	107.96	0	0	0	0	730	26.1429	26.1429	Female	White	CS	0	0	1	0	2	6
79_RKZ	0.292884	high	No	0	0	0	0	8	433.3	1330	30.7143	30.8571	Female	White	CS	0	0	1	1	8	9
80_QHO	0.0618605	high	2	8	487.46	0	0	0	0	1515	28.8571	29.1429	Male	AA	CS	1	0	1	1	4	8
81_IQH	0.0593023	high	2	8	462.79	0	0	0	0	1415	28.8571	29.1429	Female	AA	CS	1	1	1	1	1	6
82_WBD	0.00374509	low	2	5	355.07	0	0	2	50.52	2030	31.8571	32.1429	Female	AA	SVD	1	0	1	1	7	9
83_VQB	0.0180199	low	2	7	428.02	0	0	0	0	2070	31.8571	32	Male	White	CS	0	0	1	1	6	5
84_ANR	0.0379282	low	3	5	72.66	0	0	0	0	980	32.2857	32.5714	Male	White	CS	0	1	1	0	8	9
85_WOI	0.022002	low	2	7	319.29	0	0	0	0	1335	29.2857	29.7143	Male	AA	CS	0	1	1	0	4	6
86_SVN	NA	NA	1	5	233.88	0	0	2	232.95	1820	32	32	Male	White	SVD	1	0	1	1	8	9
87_RJX	NA	NA	8	NA	NA	NA	NA	NA	NA	760	27	27.2857	Male	AA	CS	0	1	1	0	3	4
88_CMB	0.19308	high	2	1	5.52	0	0	7	407.12	1490	30	30	Male	AA	SVD	1	0	1	0	7	8
89_GGW	0.0336122	low	2	7	354.89	0	0	4	58.29	2035	30	30.2857	Male	White	SVD	0	0	1	1	7	8
90_ZBZ	0.0191527	low	1	9	510.4	0	0	0	0	1020	27	27.5714	Male	AA	SVD	1	0	1	1	4	5
91_QGU	0.019268	low	2	5	418.88	0	0	0	0	2235	33	32.5714	Male	AA	SVD	1	0	1	0	8	9
92_WXC	0.0198234	low	2	5	271.73	0	0	2	23.88	1850	32	32.5714	Male	White	CS	0	1	1	1	8	9
93_LHW	0.0172847	low	2	5	279.8	0	0	2	19.13	1930	32	32.5714	Male	White	CS	0	1	1	1	8	9
94_ZZI	0.0200243	low	5	4	182.06	4	81.62	0	0	805	25	25.4286	Female	AA	CS	1	0	1	1	6	9
95_PSZ	0.0657109	high	4	5	64.4	2	20.13	0	0	1650	29	29.5714	Female	White	CS	0	0	1	1	6	9
96_IED	0.0160361	low	4	5	224.11	8	136.89	0	0	1200	29	29	Female	Asian	SVD	0	0	1	1	8	8
97_IBA	0.0176983	low	2	6	89.22	0	0	0	0	1160	31	31	Male	White	CS	0	1	1	0	5	8
100_XWE	0.0113194	low	10	0	0	6	121.98	0	0	1025	27	27.2857	Female	AA	CS	1	0	1	1	4	8
101_EME	0.0132578	low	2	6	217.69	0	0	0	0	1340	30	30.2857	Male	White	SVD	1	0	1	1	5	7
102_QWE	0.00489419	low	4	4	184.82	4	46.89	0	0	830	26	26	Female	AA	CS	0	0	1	0	1	5
103_PBE	0.172903	high	4	5	61.85	4	37.26	0	0	845	26	26	Male	AA	CS	0	0	1	0	3	7
104_LCO	0.00161752	low	2	6	333.17	0	0	0	0	1580	30	30	Male	White	SVD	0	0	1	1	5	7
105_MWG	0.0189273	low	3	4	184.88	0	0	0	0	2060	33	32.8571	Male	White	CS	0	0	1	1	3	8
106_EWG	0.145724	high	2	5	25.3	0	0	0	0	1080	27	27.1429	Female	AA	CS	1	0	1	1	4	9
107_XCW	0.093783	high	2	6	56.92	0	0	2	44.81	850	27	27.1429	Female	AA	CS	1	0	1	1	1	5
108_KQQ	0.0434349	low	2	5	54.66	0	0	0	0	1805	31	30.7143	Male	White	SVD	1	0	1	0	9	9
109_DDB	0.0554127	high	2	6	350.68	0	0	4	131.69	1760	32	32.8571	Female	AA	SVD	0	0	1	1	8	9
110_VBU	0.0239059	low	1	8	526.75	0	0	4	70.04	1580	32	32.4286	Male	White	CS	0	1	1	0	3	6
111_AUN	0.00521342	low	3	4	272.21	0	0	2	6.8	1640	32	31.7143	Male	White	CS	1	0	1	1	6	9
112_FTC	0.0768902	high	2	8	268.35	0	0	0	0	1630	30	30.7143	Male	White	CS	0	0	1	1	6	8
113_PCN	0.0406977	low	2	8	290.02	0	0	0	0	1405	30	30.7143	Male	White	CS	0	0	1	1	6	8
