# Supplementary material for: Highly Specialized Carbohydrate Metabolism Capability in Bifidobacterium Strains Associated with Intestinal Barrier Maturation in Early Preterm Infants
Source: mBio. 2022 Jun 13;13(3):e01299-22. doi: 10.1128/mbio.01299-22 (PMC9239261; doi:10.1128/mbio.01299-22)
Supplement: TABLE S3 [file mbio.01299-22-s0009.xlsx]

## Sheet: Table S3
Table S3 Taxonomic groups significantly associated with PMA, IP and MOM feeding volume. Zero-inflated negative binomial random effects (ZINBRE) models were used to compute significance level of association, which accounts for many zeros as well for correlations between samples from the same subject. All phylotypes detected in at least 15% samples were modeling using ZINBRE models. PMA, IP and MOM…

## Sheet: A.ZINBRE_PMA
Taxonomic groups associated with Postmenstrual Age (continuous value, days*)
Taxonomy	mean	0.025	0.0975	pval	qvals	PMA association
Escherichia/Shigella coli	-4.51739	-5.51557	-3.6717	0	0	early
Staphylococcus epidermidis (ASV2)	-7.1657	-9.6488	-3.40964	1.46094e-07	3.36017e-06	early
Enterobacteriaceae sp.	-6.82349	-10.8467	-2.9609	0.000515741	0.00790802	early
Veillonella dispar	5.85096	3.17606	8.65741	0.000867463	0.00997582	late
Enterococcus faecalis	-3.81531	-6.19141	-0.683543	0.00339891	0.0281362	early
Klebsiella sp.	-5.31992	-9.18114	-2.13291	0.00532813	0.0281362	early
Parabacteroides distasonis	-1.74766	-2.92683	-0.190681	0.00518481	0.0281362	early
Pseudomonas aeruginosa	-8.44116	-13.8465	-0.85933	0.00611657	0.0281362	early
Anaerococcus vaginalis	-5.1902	-8.79809	-1.54355	0.00576745	0.0281362	early
Bifidobacterium kashiwanohense	-4.72425	-8.01866	-1.09153	0.00439609	0.0281362	early
*Postmenstrual age were calculated as day of life after birth plus gestational age, modeled as continuous value variable

## Sheet: B.ZINBRE_IP
Taxonomic groups associated with intestinal permeability (continuous value)
Taxonomy	mean	0.025	0.0975	pval	qvals	IP association
Bifidobacterium breve	-1.5431	-1.71537	-1.37931	0	0	low
Staphylococcus epidermidis (ASV 23)	0.272933	0.195746	0.333905	2.57764e-13	1.26304e-11	high
Staphylococcus epidermidis (ASV 2)	0.297995	0.209789	0.375279	3.35602e-06	8.22225e-05	high
Escherichia coli	1.05406	0.148562	1.35342	1.01014e-05	0.00016499	high
Parabacteroides distasonis	1.40002	1.06184	1.81302	1.54014e-10	1.20131e-09	high
Klebsiella pneumoniae	1.47327	0.907117	2.22898	0.00183651	0.0179978	high
*IP was modeled as continuous value variable, using a zero-inflated negative binomial random effects (ZINBRE) models implemented in R package. Bayesian goodness-of-fit p-value implemented in R package rstan [86] was used to access the significance of the association between phylotypes and intestinal permeability

## Sheet: C.ZINBRE_MBM
Taxonomic groups associated with mom's breastmilk feeding amount (continuous value, unit*)
Taxonomy	mean	0.025	0.0975	pval	qvals	MOM association
Staphylococcus epidermidis	-0.307185	-0.460497	-0.163293	4.32437e-05	0.00198921	less
Escherichia/Shigella coli	-0.161577	-0.250884	-0.0738353	0.000149982	0.00344958	less
Campylobacter hominis	-0.265771	-0.4618	-0.0987578	0.00316777	0.0485725	less
*mom's own breastmilk, modeled as continuous value variable
Taxonomic groups associated with total breastmilk feeding amount (continuous value, unit*)
Taxonomy	mean	0.025	0.0975	pval	qvals	BM association
Staphylococcus epidermidis	-0.353973	-0.496034	-0.205148	8.56e-07	3.94e-05	less
Escherichia/Shigella coli	-0.175795	-0.268275	-0.0909631	5.4e-05	0.00089613	less
Klebsiella michiganensis	-0.791602	-1.21953	-0.410191	5.84e-05	0.00089613	less
Anaerococcus vaginalis	-0.195106	-0.334474	-0.0778027	0.00143978	0.0165575	less
Campylobacter hominis	-0.267562	-0.476813	-0.107235	0.00385255	0.0354434	less
*total breastmilk was calculated as the total amount of mom's own breastmilk and donor's breastmilk, modeled as continuous value variable
Taxonomic groups associated with mom's breastmilk feeding amount for the first 150 unit recieved (continuous value, unit*)
Taxonomy	mean	0.025	0.0975	pval	qvals	MOM association
Staphylococcus epidermidis	-0.283996	-0.428552	-0.150194	3.53115e-05	0.00162433	less
Escherichia/Shigella coli	-0.169693	-0.262283	-0.0823333	0.000120015	0.00276035	less
Klebsiella michiganensis	-0.688543	-1.09419	-0.265888	0.000272335	0.0041758	less
Campylobacter hominis	-0.26377	-0.481699	-0.0903134	0.00489634	0.0563079	less
*mom's own breastmilk, modeled as continuous value variable
