# Supplementary material for: Highly Specialized Carbohydrate Metabolism Capability in Bifidobacterium Strains Associated with Intestinal Barrier Maturation in Early Preterm Infants
Source: mBio. 2022 Jun 13;13(3):e01299-22. doi: 10.1128/mbio.01299-22 (PMC9239261; doi:10.1128/mbio.01299-22)
Supplement: TABLE S4 [file mbio.01299-22-s0010.xlsx]

## Sheet: TABLE S4
Table S4. Bifidobacterium homologous gene clusters (HGCs) characterized to involved in human milk oligosaccharides assimilation. Genomes were annotated through annotative evidences from the nomenclature of the consortium for function glycomics, eggNOG (v4.5)(1), KEGG (FTP Release 2013-03-18)(2)), Pfam (v30.0)(3), CAZy (2014 release) (4, 5). Similarity searches were performed to previously annotat…

## Sheet: A.transporter
A) Bifidobacterium homologous gene clusters (HGCs) involved in extracellular enzymes and their homologs involved in extracellular cleavage of HMOs
Species	HGC (Homologous gene cluster)	category	num_genes_in_gene_cluster	product	symbol	COG_FUNCTION_ACC	COG_FUNCTION	NCBI_PGAP	Pfam_ACC	Pfam	KO	KEGG_annotation
B longum	GC_00001256	core	250	GNB/LNB transporter	BBBR_RS08090	COG1653	ABC-type glycerol-3-phosphate transport system, periplasmic component	extracellular solute-binding protein	PF01547.25	Bacterial extracellular solute-binding protein	K02027	ABC.MS.S; multiple sugar transport system substrate-binding protein
B longum	GC_00001256	core	250	GNB/LNB transporter	gltA_BL	COG1653	ABC-type glycerol-3-phosphate transport system, periplasmic component	extracellular solute-binding protein	PF01547.25	Bacterial extracellular solute-binding protein	K02027	ABC.MS.S; multiple sugar transport system substrate-binding protein
B longum	GC_00001256	core	250	GNB/LNB transporter	gltA_BD	COG1653	ABC-type glycerol-3-phosphate transport system, periplasmic component	extracellular solute-binding protein	PF01547.25	Bacterial extracellular solute-binding protein	K02027	ABC.MS.S; multiple sugar transport system substrate-binding protein
B longum	GC_00002805	accessary	19	FL transporter SBP	FL2-BP	COG1653	ABC-type glycerol-3-phosphate transport system, periplasmic component	carbohydrate ABC transporter substrate-binding protein	PF01547.25	Bacterial extracellular solute-binding protein	K02027	ABC.MS.S; multiple sugar transport system substrate-binding protein
B longum	GC_00002805	accessary	19	FL transporter SBP	FL1-BP	COG1653	ABC-type glycerol-3-phosphate transport system, periplasmic component	carbohydrate ABC transporter substrate-binding protein	PF01547.25	Bacterial extracellular solute-binding protein	K02027	ABC.MS.S; multiple sugar transport system substrate-binding protein
B longum	GC_00000020	core	238	LNnT transporter SBP	nahS	COG1653	ABC-type glycerol-3-phosphate transport system, periplasmic component	extracellular solute-binding protein	PF01547.25	Bacterial extracellular solute-binding protein	K02027	ABC.MS.S; multiple sugar transport system substrate-binding protein
B breve	GC_00000779	core	100	GNB/LNB transporter	BBBR_RS08090	COG1653	ABC-type glycerol-3-phosphate transport system, periplasmic component	extracellular solute-binding protein	PF01547.25	Bacterial extracellular solute-binding protein	K02027	ABC.MS.S; multiple sugar transport system substrate-binding protein
B breve	GC_00002584	dispensable	11	FL transporter SBP	FL1-BP	COG1653	ABC-type glycerol-3-phosphate transport system, periplasmic component	carbohydrate ABC transporter substrate-binding protein	PF01547.25	Bacterial extracellular solute-binding protein	K02027	ABC.MS.S; multiple sugar transport system substrate-binding protein
B breve	GC_00001204	core	94	LNnT transporter SBP	nahS	COG1653	ABC-type glycerol-3-phosphate transport system, periplasmic component	sugar ABC transporter substrate-binding protein	PF13416.6	Bacterial extracellular solute-binding protein	K02027	ABC.MS.S; multiple sugar transport system substrate-binding protein
B breve	GC_00000779	core	100	GNB/LNB transporter	gltA_BL	COG1653	ABC-type glycerol-3-phosphate transport system, periplasmic component	extracellular solute-binding protein	PF01547.25	Bacterial extracellular solute-binding protein	K02027	ABC.MS.S; multiple sugar transport system substrate-binding protein
B breve	GC_00000779	core	100	GNB/LNB transporter	gltA_BD	COG1653	ABC-type glycerol-3-phosphate transport system, periplasmic component	extracellular solute-binding protein	PF01547.25	Bacterial extracellular solute-binding protein	K02027	ABC.MS.S; multiple sugar transport system substrate-binding protein
B breve	GC_00002584	dispensable	11	FL transporter SBP	FL2-BP	COG1653	ABC-type glycerol-3-phosphate transport system, periplasmic component	carbohydrate ABC transporter substrate-binding protein	PF01547.25	Bacterial extracellular solute-binding protein	K02027	ABC.MS.S; multiple sugar transport system substrate-binding protein

## Sheet: B. F1SBP
B) HGCs characterized as family 1 solute binding proteins (F1SBP)
Species	HGC (Homologous gene cluster)	category	num_genes_in_gene_cluster	gene	symbol	cluster	glycoside hydrolases (GH) category	COG_FUNCTION_ACC	COG_FUNCTION	annotation	NCBI_PGAP	Pfam_ACC	Pfam
B longum	GC_00000515	core	263	Blon_2171	galE	clusterA_7_2177		COG1087	UDP-glucose 4-epimerase	Leloir pathway	UDP-glucose 4-epimerase GalE (galE)	PF16363.5	GDP-mannose 4,6 dehydratase
B longum	GC_00001218	core	254	Blon_2172		clusterA_7_2177		COG4468	Galactose-1-phosphate uridylyltransferase		UDP-glucose--hexose-1-phosphate uridylyltransferase	PF02744.17	Galactose-1-phosphate uridyl transferase, C-terminal domain
B longum	GC_00000838	core	261	Blon_2173	nahK	clusterA_7_2177		COG2334	Ser/Thr protein kinase RdoA involved in Cpx stress response, MazF antagonist	N-acetylglucosamine	aminoglycoside phosphotransferase family protein	PF01636.23	Phosphotransferase enzyme family
B longum	GC_00001162	core	257	Blon_2174	lnpA1	clusterA_7_2177	GH112	COG5426	Uncharacterized membrane protein	0	1,3-beta-galactosyl-N-acetylhexosamine phosphorylase (gnpA)	PF09508.10	Lacto-N-biose phosphorylase N-terminal TIM barrel domain
B longum	GC_00001238	core	252	Blon_2175		clusterA_7_2177		COG0395	ABC-type glycerol-3-phosphate transport system, permease component		carbohydrate ABC transporter permease	PF00528.22	Binding-protein-dependent transport system inner membrane component
B longum	GC_00001214	core	254	Blon_2176		clusterA_7_2177		COG1175	ABC-type sugar transport system, permease component		sugar ABC transporter permease	PF00528.22	Binding-protein-dependent transport system inner membrane component
B longum	GC_00001256	core	250	Blon_2177		clusterA_7_2177		COG1653	ABC-type glycerol-3-phosphate transport system, periplasmic component		extracellular solute-binding protein	PF01547.25	Bacterial extracellular solute-binding protein
B longum	GC_00000045	core	263	Blon_0881	nagB	clusterB_5_0883		COG0363	6-phosphogluconolactonase/Glucosamine-6-phosphate isomerase/deaminase	N-acetylglucosamine	glucosamine-6-phosphate deaminase (nagB)	PF01182.20	Glucosamine-6-phosphate isomerases/6-phosphogluconolactonase
B longum	GC_00000039	core	263	Blon_0882	nagA	clusterB_5_0883	CE9	COG1820	N-acetylglucosamine-6-phosphate deacetylase	N-acetylglucosamine	N-acetylglucosamine-6-phosphate deacetylase	PF01979.20	Amidohydrolase family
B longum	GC_00003966	dispensable	9	Blon_0883		clusterB_5_0883		COG1653	ABC-type glycerol-3-phosphate transport system, periplasmic component		carbohydrate ABC transporter substrate-binding protein	PF01547.25	Bacterial extracellular solute-binding protein
B longum	GC_00003974	dispensable	9	Blon_0884		clusterB_5_0883		COG1175	ABC-type sugar transport system, permease component		sugar ABC transporter permease	PF00528.22	Binding-protein-dependent transport system inner membrane component
B longum	GC_00003939	dispensable	9	Blon_0885		clusterB_5_0883		COG0395	ABC-type glycerol-3-phosphate transport system, permease component		carbohydrate ABC transporter permease	PF00528.22	Binding-protein-dependent transport system inner membrane component
B longum	GC_00002672	accessory	21	Blon_0341		clusterC_6_0343		COG1175	ABC-type sugar transport system, permease component		sugar ABC transporter permease	PF00528.22	Binding-protein-dependent transport system inner membrane component
B longum	GC_00002738	accessory	20	Blon_0342		clusterC_6_0343		COG0395	ABC-type glycerol-3-phosphate transport system, permease component		carbohydrate ABC transporter permease	PF00528.22	Binding-protein-dependent transport system inner membrane component
B longum	GC_00002805	accessory	19	Blon_0343		clusterC_6_0343		COG1653	ABC-type glycerol-3-phosphate transport system, periplasmic component		carbohydrate ABC transporter substrate-binding protein	PF01547.25	Bacterial extracellular solute-binding protein
B longum	GC_00002329	accessory	27	Blon_0344		clusterC_6_0343		COG4948	L-alanine-DL-glutamate epimerase or related enzyme of enolase superfamily		fuconate dehydratase	PF13378.6	Enolase C-terminal domain-like
B longum	GC_00002882	accessory	13	Blon_0345		clusterC_6_0343		COG2223	Nitrate/nitrite transporter NarK		MFS transporter	PF07690.16	Major Facilitator Superfamily
B longum	GC_00004046	dispensable	8	Blon_0346		clusterC_6_0343	GH151	COG1874	Beta-galactosidase GanA		0	PF14871.6	Hypothetical glycosyl hydrolase 6
B breve	GC_00000233	core	102	Blon_2171	galE	clusterA_7_2177		COG1087	UDP-glucose 4-epimerase	Leloir pathway	UDP-glucose 4-epimerase GalE (galE)	PF16363.5	GDP-mannose 4,6 dehydratase
B breve	GC_00000979	core	100	Blon_2172	0	clusterA_7_2177		COG4468	Galactose-1-phosphate uridylyltransferase	0	UDP-glucose--hexose-1-phosphate uridylyltransferase	PF02744.17	Galactose-1-phosphate uridyl transferase, C-terminal domain
B breve	GC_00000723	core	101	Blon_2173	nahK	clusterA_7_2177		COG2334	Ser/Thr protein kinase RdoA involved in Cpx stress response, MazF antagonist	N-acetylglucosamine	aminoglycoside phosphotransferase family protein	PF01636.23	Phosphotransferase enzyme family
B breve	GC_00001019	core	100	Blon_2174	lnpA1	clusterA_7_2177	GH112	COG5426	Uncharacterized membrane protein	0	1,3-beta-galactosyl-N-acetylhexosamine phosphorylase (gnpA)	PF09508.10	Lacto-N-biose phosphorylase N-terminal TIM barrel domain
B breve	GC_00000600	core	101	Blon_2175	0	clusterA_7_2177		COG0395	ABC-type glycerol-3-phosphate transport system, permease component	0	carbohydrate ABC transporter permease	PF00528.22	Binding-protein-dependent transport system inner membrane component
B breve	GC_00000272	core	102	Blon_2176	0	clusterA_7_2177		COG1175	ABC-type sugar transport system, permease component	0	sugar ABC transporter permease	PF00528.22	Binding-protein-dependent transport system inner membrane component
B breve	GC_00000779	core	100	Blon_2177	0	clusterA_7_2177		COG1653	ABC-type glycerol-3-phosphate transport system, periplasmic component	0	extracellular solute-binding protein	PF01547.25	Bacterial extracellular solute-binding protein
B breve	GC_00000001	core	102	Blon_0881	nagB	clusterB_5_0883		COG0363	6-phosphogluconolactonase/Glucosamine-6-phosphate isomerase/deaminase	N-acetylglucosamine	glucosamine-6-phosphate deaminase (nagB)	PF01182.20	Glucosamine-6-phosphate isomerases/6-phosphogluconolactonase
B breve	GC_00000669	core	101	Blon_0882	nagA	clusterB_5_0883	CE9	COG1820	N-acetylglucosamine-6-phosphate deacetylase	N-acetylglucosamine	N-acetylglucosamine-6-phosphate deacetylase	PF01979.20	Amidohydrolase family
B breve	GC_00000107	core	88	Blon_0341	0	clusterC_6_0343		COG1175	ABC-type sugar transport system, permease component	0	sugar ABC transporter permease	PF00528.22	Binding-protein-dependent transport system inner membrane component
B breve	GC_00000064	core	89	Blon_0342	0	clusterC_6_0343		COG0395	ABC-type glycerol-3-phosphate transport system, permease component	0	carbohydrate ABC transporter permease	PF00528.22	Binding-protein-dependent transport system inner membrane component
B breve	GC_00001344	accessory	75	Blon_0342	0	clusterC_6_0343		COG0395	ABC-type glycerol-3-phosphate transport system, permease component	0	carbohydrate ABC transporter permease	PF00528.22	Binding-protein-dependent transport system inner membrane component
B breve	GC_00002584	dispensable	11	Blon_0343	0	clusterC_6_0343		COG1653	ABC-type glycerol-3-phosphate transport system, periplasmic component	0	carbohydrate ABC transporter substrate-binding protein	PF01547.25	Bacterial extracellular solute-binding protein
B breve	GC_00000032	core	102	Blon_0344	0	clusterC_6_0343		COG4948	L-alanine-DL-glutamate epimerase or related enzyme of enolase superfamily	0	fuconate dehydratase	PF13378.6	Enolase C-terminal domain-like
B breve	GC_00002433	dispensable	14	Blon_0345	0	clusterC_6_0343		COG2223	Nitrate/nitrite transporter NarK	0	MFS transporter	PF07690.16	Major Facilitator Superfamily

## Sheet: C.Intracellular_enzymes
C) HGCs involved in enzymes for catabolizing HMOs substrates intracellularly
Species	HGC (Homologous gene cluster)	category	num_genomes_gene_cluster_has_hits	product	symbol	enzyme	symbol	glycoside hydrolases (GH) category	COG_FUNCTION_ACC	COG_FUNCTION	NCBI_PGAP	Pfam_ACC	Pfam
B longum	GC_00002929	accessary	23	1,2-alpha-l-Fucosidas	afcA	1,2-alpha-L-Fuc-ase	Blon_2335	GH95	COG1554	Trehalose and maltose hydrolase (possible phosphorylase)	alpha-galactosidase	PF14498.6	Glycosyl hydrolase family 65, N-terminal domain
B longum	GC_00003070	accessary	19	1,3/4-alpha-l-Fucosidase	afcB	1,3/4-alpha-L-Fuc-ase	Blon_2336	GH29	COG3669	Alpha-L-fucosidase	alpha-L-fucosidase	PF01120.17	Alpha-L-fucosidase
B longum	GC_00004046	accessary	8	alpha-fucosidases	Blon_0346	alpha-fucosidases	Blon_0346	GH151	COG1874	Beta-galactosidase GanA		PF14871.6	Hypothetical glycosyl hydrolase 6
B longum	GC_00003315	accessary	10	alpha-fucosidases	Blon_0248_0426	alpha-fucosidases	Blon_0248_0426	GH29	COG3669	Alpha-L-fucosidase	alpha-L-fucosidase	PF01120.17	Alpha-L-fucosidase
B longum	GC_00002883	accessary	24	alpha-sialidases	Blon_0646	alpha-sialidases	Blon_0646	GH33	PF13088.6	BNR repeat-like domain	exo-alpha-sialidase	PF13088.6	BNR repeat-like domain
B longum	GC_00003561	accessary	13	2,3/6-alpha-Sialidase	nanH2	2,3/6-alpha-sialidase	Blon_2348	GH33	COG4409	Neuraminidase (sialidase)	exo-alpha-sialidase	PF13088.6	BNR repeat-like domain
B longum	GC_00001365	core	237	beta-1,4-Galactosidase	bga2A	beta-Gal-ase	Blon_2334	GH2	COG3250	Beta-galactosidase/beta-glucuronidase	DUF4981 domain-containing protein	PF02836.17	Glycosyl hydrolases family 2, TIM barrel domain
B longum	GC_00001365	core	237	beta-1,4-Galactosidase	lacZ2	beta-Gal-ase	Bbr_0010	GH2	COG3250	Beta-galactosidase/beta-glucuronidase	DUF4981 domain-containing protein	PF02836.17	Glycosyl hydrolases family 2, TIM barrel domain
B longum	GC_00001365	core	237	beta-1,4-Galactosidase	lacZ6	beta-Gal-ase	Bbr_1552	GH2	COG3250	Beta-galactosidase/beta-glucuronidase	DUF4981 domain-containing protein	PF02836.17	Glycosyl hydrolases family 2, TIM barrel domain
B longum	GC_00003316	accessary	14	beta-N-Acetylglucosaminidas	Blon_2355	beta-GlcNAc-ase	Blon_2355	GH20	COG3525	N-acetyl-beta-hexosaminidase	family 20 glycosylhydrolase	PF00728.22	Glycosyl hydrolase family 20, catalytic domain
B longum	GC_00001084	core	259	beta-N-Acetylglucosaminidas	Blon_0732	beta-GlcNAc-ase	Blon_0732	GH20	COG3525	N-acetyl-beta-hexosaminidase	family 20 glycosylhydrolase	PF00728.22	Glycosyl hydrolase family 20, catalytic domain
B longum	GC_00001084	core	259	beta-N-Acetylglucosaminidas	BLLJ_1391	beta-GlcNAc-ase	BLLJ_1391	GH20	COG3525	N-acetyl-beta-hexosaminidase	family 20 glycosylhydrolase	PF00728.22	Glycosyl hydrolase family 20, catalytic domain
B longum	GC_00003316	accessary	14	beta-N-Acetylglucosaminidas	nahA	beta-GlcNAc-ase	Bbr_1556	GH20	COG3525	N-acetyl-beta-hexosaminidase	family 20 glycosylhydrolase	PF00728.22	Glycosyl hydrolase family 20, catalytic domain
B longum	GC_00003316	accessary	14	beta-N-Acetylglucosaminidas	Blon_0459	beta-GlcNAc-ase	Blon_0459	GH20	COG3525	N-acetyl-beta-hexosaminidase	family 20 glycosylhydrolase	PF00728.22	Glycosyl hydrolase family 20, catalytic domain
B longum	GC_00001162	core	257	GNB/LNB phosphorylase	lnpA	GNB/LNB phosphorylase	BLLJ_1623	GH112	COG5426	Uncharacterized membrane protein	1,3-beta-galactosyl-N-acetylhexosamine phosphorylase (gnpA)	PF09508.10	Lacto-N-biose phosphorylase N-terminal TIM barrel domain
B longum	GC_00001162	core	257	GNB/LNB phosphorylase	lnbP	GNB/LNB phosphorylase	Bbr_1587	GH112	COG5426	Uncharacterized membrane protein	1,3-beta-galactosyl-N-acetylhexosamine phosphorylase (gnpA)	PF09508.10	Lacto-N-biose phosphorylase N-terminal TIM barrel domain
B longum	GC_00001162	core	257	GNB/LNB phosphorylase	lnpA1	GNB/LNB phosphorylase	NA	GH112	COG5426	Uncharacterized membrane protein	1,3-beta-galactosyl-N-acetylhexosamine phosphorylase (gnpA)	PF09508.10	Lacto-N-biose phosphorylase N-terminal TIM barrel domain
B longum	GC_00001162	core	257	GNB/LNB phosphorylase	lnpA2	GNB/LNB phosphorylase	NA	GH112	COG5426	Uncharacterized membrane protein	1,3-beta-galactosyl-N-acetylhexosamine phosphorylase (gnpA)	PF09508.10	Lacto-N-biose phosphorylase N-terminal TIM barrel domain
B longum	GC_00000652	core	260	LNT beta-1,3-Galactosidase	lntA	LNT-Gal-ase	Bbr_0529	GH42	COG1874	Beta-galactosidase GanA	beta-galactosidase	PF02449.15	Beta-galactosidase
B longum	GC_00000652	core	260	LNT beta-1,3-Galactosidase	bga42A	LNT-Gal-ase	Blon_2016	GH42	COG1874	Beta-galactosidase GanA	beta-galactosidase	PF02449.15	Beta-galactosidase
B breve	GC_00000862	core	101	1,2-alpha-l-Fucosidas	afcA	1,2-alpha-L-Fuc-ase	Blon_2335	GH95	COG1554	Trehalose and maltose hydrolase (possible phosphorylase)	glycoside hydrolase family 95 protein	PF14498.6	Glycosyl hydrolase family 65, N-terminal domain
B breve	GC_00004758	accessary	1	1,3/4-alpha-l-Fucosidase	afcB	1,3/4-alpha-L-Fuc-ase	Blon_2336	GH29	COG3669	Alpha-L-fucosidase	alpha-L-fucosidase	PF01120.17	Alpha-L-fucosidase
B breve	GC_00002461	accessary	13	alpha-fucosidases	Blon_0248_0426	alpha-fucosidases	Blon_0248_0426	GH29	COG3669	Alpha-L-fucosidase	alpha-L-fucosidase	PF01120.17	Alpha-L-fucosidase
B breve	GC_00001392	core	92	alpha-sialidases	Blon_0646	alpha-sialidases	Blon_0646	GH33	COG4409	Neuraminidase (sialidase)	exo-alpha-sialidase	PF13088.6	BNR repeat-like domain
B breve	GC_00000571	core	102	beta-1,4-Galactosidase	lacZ6	beta-Gal-ase	Bbr_1552	GH2	COG3250	Beta-galactosidase/beta-glucuronidase	DUF4981 domain-containing protein	PF02836.17	Glycosyl hydrolases family 2, TIM barrel domain
B breve	GC_00001253	core	98	beta-1,4-Galactosidase	lacZ2	beta-Gal-ase	Bbr_0010	GH2	COG3250	Beta-galactosidase/beta-glucuronidase	DUF4981 domain-containing protein	PF02836.17	Glycosyl hydrolases family 2, TIM barrel domain
B breve	GC_00001253	core	98	beta-1,4-Galactosidase	bga2A	beta-Gal-ase	Blon_2334	GH2	COG3250	Beta-galactosidase/beta-glucuronidase	DUF4981 domain-containing protein	PF02836.17	Glycosyl hydrolases family 2, TIM barrel domain
B breve	GC_00000571	core	102	beta-1,4-Galactosidase	lacZ2	beta-Gal-ase	Bbr_0010	GH2	COG3250	Beta-galactosidase/beta-glucuronidase	DUF4981 domain-containing protein	PF02836.17	Glycosyl hydrolases family 2, TIM barrel domain
B breve	GC_00001253	core	98	beta-1,4-Galactosidase	lacZ6	beta-Gal-ase	Bbr_1552	GH2	COG3250	Beta-galactosidase/beta-glucuronidase	DUF4981 domain-containing protein	PF02836.17	Glycosyl hydrolases family 2, TIM barrel domain
B breve	GC_00000571	core	102	beta-1,4-Galactosidase	bga2A	beta-Gal-ase	Blon_2334	GH2	COG3250	Beta-galactosidase/beta-glucuronidase	DUF4981 domain-containing protein	PF02836.17	Glycosyl hydrolases family 2, TIM barrel domain
B breve	GC_00000886	core	101	beta-N-Acetylglucosaminidas	nahA	beta-GlcNAc-ase	Bbr_1556	GH20	COG3525	N-acetyl-beta-hexosaminidase	family 20 glycosylhydrolase	PF02838.15	Glycosyl hydrolase family 20, domain 2
B breve	GC_00000886	core	101	beta-N-Acetylglucosaminidas	Blon_0459	beta-GlcNAc-ase	Blon_0459	GH20	COG3525	N-acetyl-beta-hexosaminidase	family 20 glycosylhydrolase	PF02838.15	Glycosyl hydrolase family 20, domain 2
B breve	GC_00000886	core	101	beta-N-Acetylglucosaminidas	Blon_2355	beta-GlcNAc-ase	Blon_2355	GH20	COG3525	N-acetyl-beta-hexosaminidase	family 20 glycosylhydrolase	PF02838.15	Glycosyl hydrolase family 20, domain 2
B breve	GC_00001019	core	100	GNB/LNB phosphorylase	lnbP	GNB/LNB phosphorylase	Bbr_1587	GH112	COG5426	Uncharacterized membrane protein	1,3-beta-galactosyl-N-acetylhexosamine phosphorylase (gnpA)	PF09508.10	Lacto-N-biose phosphorylase N-terminal TIM barrel domain
B breve	GC_00001019	core	100	GNB/LNB phosphorylase	lnpA	GNB/LNB phosphorylase	BLLJ_1623	GH112	COG5426	Uncharacterized membrane protein	1,3-beta-galactosyl-N-acetylhexosamine phosphorylase (gnpA)	PF09508.10	Lacto-N-biose phosphorylase N-terminal TIM barrel domain
B breve	GC_00001019	core	100	GNB/LNB phosphorylase	lnpA1	GNB/LNB phosphorylase	NA	GH112	COG5426	Uncharacterized membrane protein	1,3-beta-galactosyl-N-acetylhexosamine phosphorylase (gnpA)	PF09508.10	Lacto-N-biose phosphorylase N-terminal TIM barrel domain
B breve	GC_00001019	core	100	GNB/LNB phosphorylase	lnpA2	GNB/LNB phosphorylase	NA	GH112	COG5426	Uncharacterized membrane protein	1,3-beta-galactosyl-N-acetylhexosamine phosphorylase (gnpA)	PF09508.10	Lacto-N-biose phosphorylase N-terminal TIM barrel domain
B breve	GC_00000481	core	102	LNT beta-1,3-Galactosidase	lntA	LNT-Gal-ase	Bbr_0529	GH42	COG1874	Beta-galactosidase GanA	beta-galactosidase	PF02449.15	Beta-galactosidase
B breve	GC_00000481	core	102	LNT beta-1,3-Galactosidase	bga42A	LNT-Gal-ase	Blon_2016	GH42	COG1874	Beta-galactosidase GanA	beta-galactosidase	PF02449.15	Beta-galactosidase
B breve	GC_00001394	core	92	LNT beta-1,3-Galactosidase	bga42A	LNT-Gal-ase	Blon_2016	GH42	COG1874	Beta-galactosidase GanA	beta-galactosidase	PF02449.15	Beta-galactosidase

## Sheet: D_FHMO
D) HGCs characterized as FHMO (Fucosylated Human Milk Oligosaccharide utilization cluster)
Species	HGC (Homologous gene cluster)	category	num_genes_in_gene_cluster	gene	product	COG_FUNCTION_ACC	COG_FUNCTION	NCBI_PGAP	Pfam_ACC	Pfam
B longum	GC_00004361	dispensable	7	BLNG_01254	transcriptional regulator	COG1609	DNA-binding transcriptional regulator, LacI/PurR family	LacI family transcriptional regulator	PF13377.6	Periplasmic binding protein-like domain
B longum	GC_00002672	accessory	21	BLNG_01255	ABC permease	COG1175	ABC-type sugar transport system, permease component	sugar ABC transporter permease	PF00528.22	Binding-protein-dependent transport system inner membrane component
B longum	GC_00002738	accessory	20	BLNG_01256	ABC permease	COG0395	ABC-type glycerol-3-phosphate transport system, permease component	carbohydrate ABC transporter permease	PF00528.22	Binding-protein-dependent transport system inner membrane component
B longum	GC_00002805	accessory	19	BLNG_01257	Fucosyl lactose SBP	COG1653	ABC-type glycerol-3-phosphate transport system, periplasmic component	carbohydrate ABC transporter substrate-binding protein	PF01547.25	Bacterial extracellular solute-binding protein
B longum	GC_00002329	accessory	27	BLNG_01258	Fuconate dehydratase	COG4948	L-alanine-DL-glutamate epimerase or related enzyme of enolase superfamily	fuconate dehydratase	PF13378.6	Enolase C-terminal domain-like
B longum	GC_00002266	accessory	27	BLNG_01259	L-Fuc DH	COG1028	NAD(P)-dependent dehydrogenase, short-chain alcohol dehydrogenase family	SDR family oxidoreductase	PF13561.6	Enoyl-(Acyl carrier protein) reductase
B longum	GC_00004975	dispensable	4	BLNG_01260	Amno hydrolase	COG3618	Predicted metal-dependent hydrolase, TIM-barrel fold	amidohydrolase family protein	PF04909.14	Amidohydrolase
B longum	GC_00002591	accessory	27	BLNG_01261	DHPS	COG0329	Dihydrodipicolinate synthase/N-acetylneuraminate lyase	dihydrodipicolinate synthase family protein	PF00701.22	Dihydrodipicolinate synthetase family
B longum	GC_00002625	accessory	19	BLNG_01262	Fuc U	COG4154	L-fucose mutarotase/ribose pyranase, RbsD/FucU family	L-fucose mutarotase (fucU)	PF05025.13	RbsD / FucU transport protein family
B longum	GC_00003070	accessory	19	BLNG_01263	1,3/4-alpha-L-Fuc-ase	COG3669	Alpha-L-fucosidase	alpha-L-fucosidase	PF01120.17	Alpha-L-fucosidase
B longum	GC_00002929	accessory	23	BLNG_01264	1,2-alpha-L-Fuc-ase	COG1554	Trehalose and maltose hydrolase (possible phosphorylase)	alpha-galactosidase	PF14498.6	Glycosyl hydrolase family 65, N-terminal domain
B breve	GC_00000107	core	88	BLNG_01255	ABC permease	COG1175	ABC-type sugar transport system, permease component	sugar ABC transporter permease	PF00528.22	Binding-protein-dependent transport system inner membrane component
B breve	GC_00000255	core	102	BLNG_01254	transcriptional regulator	COG1609	DNA-binding transcriptional regulator, LacI/PurR family	LacI family transcriptional regulator	PF13377.6	Periplasmic binding protein-like domain
B breve	GC_00000064	core	89	BLNG_01256	ABC permease	COG0395	ABC-type glycerol-3-phosphate transport system, permease component	carbohydrate ABC transporter permease	PF00528.22	Binding-protein-dependent transport system inner membrane component
B breve	GC_00002584	dispensable	11	BLNG_01257	Fucosyl lactose SBP	COG1653	ABC-type glycerol-3-phosphate transport system, periplasmic component	carbohydrate ABC transporter substrate-binding protein	PF01547.25	Bacterial extracellular solute-binding protein
B breve	GC_00002107	accessory	23	BLNG_01257	Fucosyl lactose SBP	COG1653	ABC-type glycerol-3-phosphate transport system, periplasmic component	extracellular solute-binding protein	PF01547.25	Bacterial extracellular solute-binding protein
B breve	GC_00000032	core	102	BLNG_01258	Fuconate dehydratase	COG4948	L-alanine-DL-glutamate epimerase or related enzyme of enolase superfamily	fuconate dehydratase	PF13378.6	Enolase C-terminal domain-like
B breve	GC_00000009	core	101	BLNG_01259	L-Fuc DH	COG1028	NAD(P)-dependent dehydrogenase, short-chain alcohol dehydrogenase family	SDR family oxidoreductase	PF13561.6	Enoyl-(Acyl carrier protein) reductase
B breve	GC_00001496	accessory	74	BLNG_01260	Amno hydrolase	COG3618	Predicted metal-dependent hydrolase, TIM-barrel fold	amidohydrolase family protein	PF04909.14	Amidohydrolase
B breve	GC_00001262	core	98	BLNG_01261	DHPS	COG0329	Dihydrodipicolinate synthase/N-acetylneuraminate lyase	dihydrodipicolinate synthase family protein	PF00701.22	Dihydrodipicolinate synthetase family
B breve	GC_00000946	core	100	BLNG_01261	DHPS	COG0329	Dihydrodipicolinate synthase/N-acetylneuraminate lyase	dihydrodipicolinate synthase family protein	PF00701.22	Dihydrodipicolinate synthetase family
B breve	GC_00004687	dispensable	1	BLNG_01262	Fuc U	COG4154	L-fucose mutarotase/ribose pyranase, RbsD/FucU family	L-fucose mutarotase (fucU)	PF05025.13	RbsD / FucU transport protein family
B breve	GC_00004758	dispensable	1	BLNG_01263	1,3/4-alpha-L-Fuc-ase	COG3669	Alpha-L-fucosidase	alpha-L-fucosidase	PF01120.17	Alpha-L-fucosidase
B breve	GC_00000862	core	101	BLNG_01264	1,2-alpha-L-Fuc-ase	COG1554	Trehalose and maltose hydrolase (possible phosphorylase)	glycoside hydrolase family 95 protein	PF14498.6	Glycosyl hydrolase family 65, N-terminal domain

## Sheet: E_sialydate
E) HGCs involved in sialylated HMO substrates catabolism
Species	HGC (Homologous gene cluster)	category	num_genes_in_gene_cluster	symbol	symbol	COG_FUNCTION_ACC	COG_FUNCTION	NCBI_PGAP	Pfam_ACC	Pfam
B longum	GC_00002465	accessory	35	Bbr_0161	nanK	COG1940	Sugar kinase of the NBD/HSP70 family, may contain an N-terminal HTH domain	ROK family protein	PF00480.20	ROK family
B longum	GC_00002199	accessory	37	Bbr_0162	nanE	COG3010	Putative N-acetylmannosamine-6-phosphate epimerase	N-acetylmannosamine-6-phosphate 2-epimerase	PF04131.14	Putative N-acetylmannosamine-6-phosphate epimerase
B longum	GC_00002422	accessory	37	Bbr_0164	nanB	COG0747	ABC-type transport system, periplasmic component	ABC transporter substrate-binding protein	PF00496.22	Bacterial extracellular solute-binding proteins, family 5 Middle
B longum	GC_00002410	accessory	37	Bbr_0165	nanC	COG0601	ABC-type dipeptide/oligopeptide/nickel transport system, permease component	ABC transporter permease	PF00528.22	Binding-protein-dependent transport system inner membrane component
B longum	GC_00002165	accessory	37	Bbr_0168	nanA	COG0329	Dihydrodipicolinate synthase/N-acetylneuraminate lyase	dihydrodipicolinate synthase family protein	PF00701.22	Dihydrodipicolinate synthetase family
B longum	GC_00005193	dispensable	3	Bbr_0172		COG1373	Predicted ATPase, AAA+ superfamily	ATP-binding protein	PF13173.6	AAA domain
B longum	GC_00002414	accessory	37	Bbr_0167	nanF	COG4608	ABC-type oligopeptide transport system, ATPase component	ABC transporter ATP-binding protein	PF00005.27	ABC transporter
B longum	GC_00002883	accessory	24	Bbr_0171	nanH	COG4409	Neuraminidase (sialidase)	exo-alpha-sialidase	PF13088.6	BNR repeat-like domain
B longum	GC_00002420	accessory	37	Bbr_0166	nanD	COG0444|COG1173	ABC-type dipeptide/oligopeptide/nickel transport system, ATPase component|ABC-type dipeptide/oligopeptide/nickel transport system, permease component	dipeptide/oligopeptide/nickel ABC transporter permease/ATP-binding protein	PF00005.27	ABC transporter
B longum	GC_00005731	dispensable	2	Bbr_0163		COG0657|COG2267	Acetyl esterase/lipase|Lysophospholipase, alpha-beta hydrolase superfamily	alpha/beta hydrolase	PF12146.8	Serine aminopeptidase, S33
B longum	GC_00002421	accessory	37	Bbr_0160			0	DUF4862 family protein	PF16154.5	Domain of unknown function (DUF4862)
B longum	GC_00000045	core	263	Bbr_0169	nagB1	COG0363	6-phosphogluconolactonase/Glucosamine-6-phosphate isomerase/deaminase	glucosamine-6-phosphate deaminase (nagB)	PF01182.20	Glucosamine-6-phosphate isomerases/6-phosphogluconolactonase
B longum	GC_00000045	core	263	Bbr_1248	nagB3	COG0363	6-phosphogluconolactonase/Glucosamine-6-phosphate isomerase/deaminase	glucosamine-6-phosphate deaminase (nagB)	PF01182.20	Glucosamine-6-phosphate isomerases/6-phosphogluconolactonase
B longum	GC_00000039	core	263	Bbr_1247	nagA2	COG1820	N-acetylglucosamine-6-phosphate deacetylase	N-acetylglucosamine-6-phosphate deacetylase	PF01979.20	Amidohydrolase family
B breve	GC_00001356	core	96	Bbr_0161	nanK	COG1940	Sugar kinase of the NBD/HSP70 family, may contain an N-terminal HTH domain	ROK family protein	PF00480.20	ROK family
B breve	GC_00001258	core	98	Bbr_0162	nanE	COG3010	Putative N-acetylmannosamine-6-phosphate epimerase	N-acetylmannosamine-6-phosphate 2-epimerase	PF04131.14	Putative N-acetylmannosamine-6-phosphate epimerase
B breve	GC_00001425	core	88	Bbr_0164	nanB	COG0747	ABC-type transport system, periplasmic component	ABC transporter substrate-binding protein	PF00496.22	Bacterial extracellular solute-binding proteins, family 5 Middle
B breve	GC_00001256	core	98	Bbr_0165	nanC	COG0601	ABC-type dipeptide/oligopeptide/nickel transport system, permease component	ABC transporter permease	PF00528.22	Binding-protein-dependent transport system inner membrane component
B breve	GC_00001347	core	96	Bbr_0168	nanA	COG0329	Dihydrodipicolinate synthase/N-acetylneuraminate lyase	dihydrodipicolinate synthase family protein	PF00701.22	Dihydrodipicolinate synthetase family
B breve	GC_00001316	core	97	Bbr_0167	nanF	COG4608	ABC-type oligopeptide transport system, ATPase component	ABC transporter ATP-binding protein	PF00005.27	ABC transporter
B breve	GC_00001283	core	98	Bbr_0160			0	DUF4862 family protein	PF16154.5	Domain of unknown function (DUF4862)
B breve	GC_00001369	core	95	Bbr_0166	nanD	COG0444|COG1173	ABC-type dipeptide/oligopeptide/nickel transport system, ATPase component|ABC-type dipeptide/oligopeptide/nickel transport system, permease component	dipeptide/oligopeptide/nickel ABC transporter permease/ATP-binding protein	PF00005.27	ABC transporter
B breve	GC_00001357	core	95	Bbr_0172		COG1373	Predicted ATPase, AAA+ superfamily	ATP-binding protein	PF13173.6	AAA domain
B breve	GC_00001392	core	92	Bbr_0171	nanH	COG4409	Neuraminidase (sialidase)	exo-alpha-sialidase	PF13088.6	BNR repeat-like domain
B breve	GC_00001374	core	95	Bbr_0163		COG0657|COG2267	Acetyl esterase/lipase|Lysophospholipase, alpha-beta hydrolase superfamily	alpha/beta hydrolase	PF12146.8	Serine aminopeptidase, S33
B breve	GC_00000001	core	102	Bbr_0169	nagB1	COG0363	6-phosphogluconolactonase/Glucosamine-6-phosphate isomerase/deaminase	glucosamine-6-phosphate deaminase (nagB)	PF01182.20	Glucosamine-6-phosphate isomerases/6-phosphogluconolactonase
B breve	GC_00000001	core	102	Bbr_1248	nagB3	COG0363	6-phosphogluconolactonase/Glucosamine-6-phosphate isomerase/deaminase	glucosamine-6-phosphate deaminase (nagB)	PF01182.20	Glucosamine-6-phosphate isomerases/6-phosphogluconolactonase
B breve	GC_00000669	core	101	Bbr_1247	nagA2	COG1820	N-acetylglucosamine-6-phosphate deacetylase	N-acetylglucosamine-6-phosphate deacetylase	PF01979.20	Amidohydrolase family

## Sheet: F_sulfatase
F) HGCs involved in sulfatase catabolism activity
Species	geneCluster	bin_name	num_genomes_gene_cluster_has_hits	symbol	gene	cluster	COG_FUNCTION_ACC	COG_FUNCTION	NCBI_PGAP	Pfam_ACC	Pfam	glycoside hydrolases (GH) category
B longum	GC_00000045	core	263	nagB2	Bbr_0847	GlcNAc catabolic pathway	COG0363	6-phosphogluconolactonase/Glucosamine-6-phosphate isomerase/deaminase	glucosamine-6-phosphate deaminase (nagB)	PF01182.20	Glucosamine-6-phosphate isomerases/6-phosphogluconolactonase
B longum	GC_00000039	core	263	nagA1	Bbr_0846	GlcNAc catabolic pathway	COG1820	N-acetylglucosamine-6-phosphate deacetylase	N-acetylglucosamine-6-phosphate deacetylase	PF01979.20	Amidohydrolase family	CE9
B longum	GC_00001155	core	257	Bbr_0848	Bbr_0848	GlcNAc catabolic pathway	COG1940	Sugar kinase of the NBD/HSP70 family, may contain an N-terminal HTH domain	ROK family protein	PF00480.20	ROK family
B longum	GC_00004677	dispensable	5	atsB1	Bbr_0350	sulfatase-encoding cluster ats1	COG0641	Sulfatase maturation enzyme AslB, radical SAM superfamily	anaerobic sulfatase maturase	PF04055.21	Radical SAM superfamily
B longum	GC_00004610	dispensable	5	Bbr_0349	Bbr_0349	sulfatase-encoding cluster ats1	COG0730	Uncharacterized membrane protein YfcA	sulfite exporter TauE/SafE family protein	PF01925.19	Sulfite exporter TauE/SafE
B longum	GC_00004752	dispensable	5	atsA1	Bbr_0352	sulfatase-encoding cluster ats1	COG3119	Arylsulfatase A or related enzyme	sulfatase-like hydrolase/transferase	PF00884.23	Sulfatase
B longum	GC_00004750	dispensable	5	Bbr_0353	Bbr_0353	sulfatase-encoding cluster ats1	COG1653	ABC-type glycerol-3-phosphate transport system, periplasmic component	extracellular solute-binding protein	PF01547.25	Bacterial extracellular solute-binding protein
B longum	GC_00004724	dispensable	5	atsR1	Bbr_0351	sulfatase-encoding cluster ats1	COG1609	DNA-binding transcriptional regulator, LacI/PurR family	LacI family transcriptional regulator	PF13377.6	Periplasmic binding protein-like domain
B longum	GC_00002738	accessory	20	Bbr_0355	Bbr_0355	sulfatase-encoding cluster ats1	COG0395	ABC-type glycerol-3-phosphate transport system, permease component	carbohydrate ABC transporter permease	PF00528.22	Binding-protein-dependent transport system inner membrane component
B longum	GC_00002672	accessory	21	Bbr_0354	Bbr_0354	sulfatase-encoding cluster ats1	COG1175	ABC-type sugar transport system, permease component	sugar ABC transporter permease	PF00528.22	Binding-protein-dependent transport system inner membrane component
B longum	GC_00004610	dispensable	5	Bbr_0854	Bbr_0854	sulfatase-encoding cluster ats2	COG0730	Uncharacterized membrane protein YfcA	sulfite exporter TauE/SafE family protein	PF01925.19	Sulfite exporter TauE/SafE
B longum	GC_00004677	dispensable	5	atsB2	Bbr_0853	sulfatase-encoding cluster ats2	COG0641	Sulfatase maturation enzyme AslB, radical SAM superfamily	anaerobic sulfatase maturase	PF04055.21	Radical SAM superfamily
B breve	GC_00000001	core	102	nagB2	Bbr_0847	GlcNAc catabolic pathway	COG0363	6-phosphogluconolactonase/Glucosamine-6-phosphate isomerase/deaminase	glucosamine-6-phosphate deaminase (nagB)	PF01182.20	Glucosamine-6-phosphate isomerases/6-phosphogluconolactonase
B breve	GC_00001526	accessory	70	nagK	Bbr_0848	GlcNAc catabolic pathway	COG1940	Sugar kinase of the NBD/HSP70 family, may contain an N-terminal HTH domain	ROK family protein	PF00480.20	ROK family
B breve	GC_00001508	accessory	72	atsR2	Bbr_0849	GlcNAc catabolic pathway	COG1940	Sugar kinase of the NBD/HSP70 family, may contain an N-terminal HTH domain	ROK family protein	PF00480.20	ROK family
B breve	GC_00000668	core	82	nagA1	Bbr_0846	GlcNAc catabolic pathway	COG1820	N-acetylglucosamine-6-phosphate deacetylase	N-acetylglucosamine-6-phosphate deacetylase	PF01979.20	Amidohydrolase family	CE9
B breve	GC_00000669	core	101	Bbr_0846	Bbr_0846	GlcNAc catabolic pathway	COG1820	N-acetylglucosamine-6-phosphate deacetylase	N-acetylglucosamine-6-phosphate deacetylase	PF01979.20	Amidohydrolase family	CE9
B breve	GC_00001507	accessory	72	atsA2	Bbr_0852	sulfatase-encoding cluster ats2	COG3119	Arylsulfatase A or related enzyme	sulfatase-like hydrolase/transferase	PF00884.23	Sulfatase
B breve	GC_00001522	accessory	70	atsT	Bbr_0851	sulfatase-encoding cluster ats2	COG0477	MFS family permease	sugar porter family MFS transporter	PF00083.24	Sugar (and other) transporter
B breve	GC_00000022	core	85	Bbr_0854	Bbr_0854	sulfatase-encoding cluster ats2	COG0730	Uncharacterized membrane protein YfcA	sulfite exporter TauE/SafE family protein	PF01925.19	Sulfite exporter TauE/SafE
B breve	GC_00000023	core	85	atsB2	Bbr_0853	sulfatase-encoding cluster ats2	COG0641	Sulfatase maturation enzyme AslB, radical SAM superfamily	anaerobic sulfatase maturase	PF04055.21	Radical SAM superfamily
B breve	GC_00000022	core	85	Bbr_0349	Bbr_0349	sulfatase-encoding cluster ats1	COG0730	Uncharacterized membrane protein YfcA	sulfite exporter TauE/SafE family protein	PF01925.19	Sulfite exporter TauE/SafE
B breve	GC_00001527	accessory	70	atsR1	Bbr_0351	sulfatase-encoding cluster ats1	COG1609	DNA-binding transcriptional regulator, LacI/PurR family	LacI family transcriptional regulator	PF13377.6	Periplasmic binding protein-like domain
B breve	GC_00000107	core	88	Bbr_0354	Bbr_0354	sulfatase-encoding cluster ats1	COG1175	ABC-type sugar transport system, permease component	sugar ABC transporter permease	PF00528.22	Binding-protein-dependent transport system inner membrane component
B breve	GC_00000064	core	89	Bbr_0355	Bbr_0355	sulfatase-encoding cluster ats1	COG0395	ABC-type glycerol-3-phosphate transport system, permease component	carbohydrate ABC transporter permease	PF00528.22	Binding-protein-dependent transport system inner membrane component
B breve	GC_00001516	accessory	71	atsA1	Bbr_0352	sulfatase-encoding cluster ats1	COG3119	Arylsulfatase A or related enzyme	sulfatase-like hydrolase/transferase	PF00884.23	Sulfatase
B breve	GC_00000023	core	85	atsB1	Bbr_0350	sulfatase-encoding cluster ats1	COG0641	Sulfatase maturation enzyme AslB, radical SAM superfamily	anaerobic sulfatase maturase	PF04055.21	Radical SAM superfamily
B breve	GC_00001535	accessory	69	Bbr_0353	Bbr_0353	sulfatase-encoding cluster ats1	COG1653	ABC-type glycerol-3-phosphate transport system, periplasmic component	extracellular solute-binding protein	PF01547.25	Bacterial extracellular solute-binding protein
